# Supplementary material for: Gallic Acid from Elaeocarpus floribundus Stem Bark: A Potent Natural Antioxidant with Enzymatic and Pharmacokinetic Validation
Source: Antioxidants (Basel). 2025 Sep 25;14(10):1161. doi: 10.3390/antiox14101161 (PMC12561868; doi:10.3390/antiox14101161)
Supplement: Supplementary file 1 [file antioxidants-14-01161-s001.zip]

Archive with 1 entries (1 files):
- antioxidants-3689897-supplementary.pdf
